# Supplementary material for: A reassessment of Anthurium species with palmately divided leaves, and a reinterpretation of Anthurium section Dactylophyllium (Araceae)
Source: PhytoKeys. 2013 Jun 10;(23):41–54. doi: 10.3897/phytokeys.23.4754 (PMC3690980; doi:10.3897/phytokeys.23.4754)
Supplement: XML Treatment for Anthurium Dactylophyllium [file phytokeys.23.4754-treatment1.xml]

<!DOCTYPE tp:taxon-treatment
  PUBLIC "-//TaxonX//DTD Taxonomic Treatment Publishing DTD v0 20100105//EN" "tax-treatment-NSO.dtd">
<tp:taxon-treatment xmlns:tp="http://www.plazi.org/taxpub"><tp:treatment-meta><mixed-citation publication-type="journal"><person-group><name><surname>Croat</surname><given-names>Thomas B.</given-names></name><name><surname>Carlsen</surname><given-names>Mónica M.</given-names></name></person-group><article-title>A reassessment of
                    <italic>Anthurium</italic> species with palmately divided leaves, and a reinterpretation of
                    <italic>Anthurium</italic> section
                    <italic>Dactylophyllium</italic> (Araceae)</article-title><source>PhytoKeys</source><day>10</day><month>6</month><year>2013</year><volume>2013</volume><issue>23</issue><fpage>41</fpage><lpage>54</lpage><pub-id pub-id-type="doi">10.3897/phytokeys.23.4754</pub-id></mixed-citation></tp:treatment-meta><tp:nomenclature><tp:taxon-name>
                        <tp:taxon-name-part taxon-name-part-type="genus">Anthurium</tp:taxon-name-part>
                        <tp:taxon-name-part taxon-name-part-type="section">Dactylophyllium</tp:taxon-name-part>
                    </tp:taxon-name><tp:taxon-authority>(Schott) Engler, emend. Croat &amp; Carlsen, Prodr. Syst. Aroid. 542. 1860. Lectotype (designated here):
                        Anthurium kunthii Poepp., Nov. Gen. Sp. Pl. 3: 84–85. 1845.
                    </tp:taxon-authority><xref ref-type="fig" rid="F1">Figures 1</xref><xref ref-type="fig" rid="F2">, 2</xref><tp:nomenclature-citation-list><tp:nomenclature-citation><tp:taxon-name>Anthurium</tp:taxon-name><comment> grex <italic><tp:taxon-name>Schizoplacium</tp:taxon-name></italic> Schott, Prodr. Syst. Aroid. 538. 1860. Lectotype (designated here): <italic><tp:taxon-name>Anthurium palmatum</tp:taxon-name></italic> (L.) Schott, Wiener Z. Kunst 1829(3): 828. 1829. </comment></tp:nomenclature-citation></tp:nomenclature-citation-list></tp:nomenclature><tp:treatment-sec sec-type="Remarks"><title>Remarks.</title><p>Mostly appressed-climbing or scandent plants with internodes usually longer than broad, or terrestrial short stemmed plants; roots moderately sparse at each node on climbing plants, sometimes moderately dense on terrestrial species with short internodes; cataphylls usually persisting as fibers, sometimes deciduous, rarely persisting intact, the cataphyll fibers typically pale, sometimes dark reddish brown; petioles typically subterete, usually at least weakly sulcate adaxially, typically drying greenish to gray-green, sometimes dark brown; blades palmately divided and deeply lobed with 5–7 lobes united at the base (i.e. palmatifid leaves) (<xref ref-type="fig" rid="F1">Figs 1B</xref>, <xref ref-type="fig" rid="F2">2C</xref>) (<!--PageBreak--><italic><tp:taxon-name>Anthurium expansum</tp:taxon-name></italic>, <italic><tp:taxon-name>Anthurium longissimum</tp:taxon-name></italic>, and <italic><tp:taxon-name>Anthurium palmatum</tp:taxon-name></italic>) or palmatisect with segments (leaflets) divided completely to base and free (<xref ref-type="fig" rid="F2">Fig. 2A–B</xref>), sometimes 3-sect (<xref ref-type="fig" rid="F1">Fig. 1C</xref>) (<italic><tp:taxon-name>Anthurium arisaemoides</tp:taxon-name></italic> Madison, <italic><tp:taxon-name>Anthurium thrinax</tp:taxon-name></italic> Madison, <italic><tp:taxon-name>Anthurium triphyllum</tp:taxon-name></italic>, and <italic><tp:taxon-name>Anthurium trisectum</tp:taxon-name></italic> Sodiro), more commonly 5–11-sect (<xref ref-type="fig" rid="F1">Fig. 1A, D</xref>) (<italic><tp:taxon-name>Anthurium brevipedunculatum</tp:taxon-name></italic> Madison, <italic><tp:taxon-name>Anthurium clavigerum</tp:taxon-name></italic>, <italic><tp:taxon-name>Anthurium croatii</tp:taxon-name></italic> Madison, <italic><tp:taxon-name>Anthurium eminens</tp:taxon-name></italic>, <italic><tp:taxon-name>Anthurium kunthii</tp:taxon-name></italic>, <italic><tp:taxon-name>Anthurium pentaphyllum</tp:taxon-name></italic>, <italic><tp:taxon-name>Anthurium polyschistum</tp:taxon-name></italic> R.E. Schultes &amp; Idrobo, and <italic><tp:taxon-name>Anthurium sinuatum</tp:taxon-name></italic>), the petiolules of each segment short or long (<xref ref-type="fig" rid="F2">Fig. 2A–B</xref>), the segments usually entire, sometimes sinuate (<italic><tp:taxon-name>Anthurium clavigerum</tp:taxon-name></italic>, <italic><tp:taxon-name>Anthurium sinuatum</tp:taxon-name></italic>) or weakly to strongly pinnately lobed (<italic><tp:taxon-name>Anthurium clavigerum</tp:taxon-name></italic>); the medial segment or lobe largest; side segments or lobes diminishing in size; juvenile blades simple; leaf surface usually smooth, glabrous, generally drying greenish, sometimes yellow-brown or dark brown; midrib typically raised on both surfaces; primary lateral veins typically conspicuous, usually well spaced, weakly raised or sunken above, usually narrowly rounded and prominently raised below; tertiary veins typically visible, sometimes moderately well-raised beneath. INFLORESCENCE short- (<italic><tp:taxon-name>Anthurium brevipedunculatum</tp:taxon-name></italic>, <italic><tp:taxon-name>Anthurium pentaphyllum</tp:taxon-name></italic>) or more commonly long-pedunculate; spathe typically green, spreading, sometimes ovate and erect (<italic><tp:taxon-name>Anthurium brevipedunculatum</tp:taxon-name></italic>), usually persistent; spadix green to purplish violet, usually long-tapered, sometimes short-tapered. FRUITS purple, violet-purple or reddish-purple berries.</p><p>Species of <italic><tp:taxon-name>Anthurium</tp:taxon-name></italic> included in section <italic><tp:taxon-name>Dactylophyllium</tp:taxon-name></italic>, under this revised delimitation, are mainly distributed in the Amazon lowlands, with a few widespread species ranging into Central America (<italic><tp:taxon-name>Anthurium clavigerum</tp:taxon-name></italic>, <italic><tp:taxon-name>Anthurium kunthii</tp:taxon-name></italic>, and <italic><tp:taxon-name>Anthurium trisectum</tp:taxon-name></italic>), and into the Atlantic coast of South America to Brazil (<italic><tp:taxon-name>Anthurium pentaphyllum</tp:taxon-name></italic>). Three taxa have disjunct distributions in the coastal mountain ranges of the Cordillera Central of Venezuela (<italic><tp:taxon-name>Anthurium digitatum</tp:taxon-name></italic> and <italic><tp:taxon-name>Anthurium longissimum</tp:taxon-name></italic>) and the Lesser Antilles (<italic><tp:taxon-name>Anthurium palmatum</tp:taxon-name></italic>).</p><p>Presently, 24 accepted taxa (20 species and 4 varieties or subspecies) occur in section <italic><tp:taxon-name>Dactylophyllium</tp:taxon-name></italic> as emended here. These taxa and their geographic distribution are as follow:</p><p><italic><tp:taxon-name>Anthurium arisaemoides</tp:taxon-name></italic> Madison (Ecuador, Peru)</p><p><italic><tp:taxon-name>Anthurium brevipedunculatum</tp:taxon-name></italic> Madison (Bolivia, Brazil, Colombia, Ecuador, Peru)</p><p><italic><tp:taxon-name>Anthurium buchtienii</tp:taxon-name></italic> K.Krause (Bolivia)</p><p><italic><tp:taxon-name>Anthurium clavigerum</tp:taxon-name></italic> Poepp. (widespread, Nicaragua to Venezuela and Peru)</p><p><italic><tp:taxon-name>Anthurium croatii</tp:taxon-name></italic> Madison (Bolivia, Brazil, Colombia, Ecuador, Peru)</p><p><italic><tp:taxon-name>Anthurium digitatum</tp:taxon-name></italic> (Jacq.) Schott (Venezuela)</p><p><italic><tp:taxon-name>Anthurium eminens</tp:taxon-name></italic> Schott var. <italic>eminens</italic> (Bolivia, Brazil, Colombia, Ecuador, French Guiana)</p><p><italic><tp:taxon-name>Anthurium eminens</tp:taxon-name></italic> Schott var. <italic>longispadix</italic> Croat &amp; M.Mora (Colombia)</p><p><italic><tp:taxon-name>Anthurium expansum</tp:taxon-name></italic> Gleason (French Guiana, Guyana, Suriname, Venezuela)</p><p><italic><tp:taxon-name>Anthurium kunthii</tp:taxon-name></italic> var. <italic>cylindricum</italic> Croat (Bolivia)</p><p><italic><tp:taxon-name>Anthurium kunthii</tp:taxon-name></italic> Poepp. var. <italic>kunthii</italic> (Costa Rica to Peru and Bolivia) (<xref ref-type="fig" rid="F2">Fig. 2A</xref>)</p><p><italic><tp:taxon-name>Anthurium longissimum</tp:taxon-name></italic> Pittier ssp. <italic>longissimum</italic> (Venezuela) (<xref ref-type="fig" rid="F1">Fig. 1B</xref>)</p><p><italic><tp:taxon-name>Anthurium longissimum</tp:taxon-name></italic> Pittier ssp. <italic>nirguense</italic> Bunting (Venezuela)</p><p><italic><tp:taxon-name>Anthurium moonenii</tp:taxon-name></italic> Croat &amp; E.G.Gonçalves (French Guiana)</p><p><italic><tp:taxon-name>Anthurium palmatum</tp:taxon-name></italic> (L.) Schott (Lesser Antilles) (<xref ref-type="fig" rid="F2">Fig. 2C</xref>)</p><p><italic><tp:taxon-name>Anthurium pentaphyllum</tp:taxon-name></italic> (Aubl.) G. Don var. <italic>bombacifolium</italic> (Schott) Madison (Belize, Costa Rica, Guatemala)</p><p><italic><tp:taxon-name>Anthurium pentaphyllum</tp:taxon-name></italic> (Aubl.) G.Don var. <italic>pentaphyllum</italic> (widespread Costa Rica to the Guianas, Brazil and Peru) (<xref ref-type="fig" rid="F1">Figs 1A</xref>, <xref ref-type="fig" rid="F2">2B</xref>)</p><!--PageBreak--><p><italic><tp:taxon-name>Anthurium polydactylum</tp:taxon-name></italic> Madison (Bolivia, Peru) (<xref ref-type="fig" rid="F1">Fig. 1D</xref>)</p><p><italic><tp:taxon-name>Anthurium polyschistum</tp:taxon-name></italic> R.E. Schultes &amp; Idrobo (Brazil, Colombia, Ecuador, Peru)</p><p><italic><tp:taxon-name>Anthurium sinuatum</tp:taxon-name></italic> Benth ex Schott (Brazil, French Guiana, Suriname, Venezuela)</p><p><italic><tp:taxon-name>Anthurium thrinax</tp:taxon-name></italic> Madison (French Guiana, Guyana)</p><p><italic><tp:taxon-name>Anthurium triphyllum</tp:taxon-name></italic> (Willd. ex Schult.) Brongn. ex Schott (Bolivia, Ecuador, Peru)</p><p><italic><tp:taxon-name>Anthurium trisectum</tp:taxon-name></italic> Sodiro (Costa Rica to Ecuador) (<xref ref-type="fig" rid="F1">Fig. 1C</xref>)</p><p><italic><tp:taxon-name>Anthurium zuloagae</tp:taxon-name></italic> Croat (Colombia)</p><p>There are also at least four more currently undescribed species in the section, and at least two more varieties that need formal recognition. A complete taxonomic revision, including identification keys, species synonymy, descriptions and illustrative photographs, of all the species of <italic><tp:taxon-name>Anthurium</tp:taxon-name></italic> with palmately divided leaves comprising the newly amended section <italic><tp:taxon-name>Dactylophyllium</tp:taxon-name></italic> is indeed needed, but beyond the scope of this article.</p></tp:treatment-sec><tp:treatment-sec><!--Section generated to contain objects referenced in tp:taxon-treatment.--><fig id="F1" position="float" orientation="portrait"><label>Figure 1.</label><caption><p>Examples of <italic><tp:taxon-name>Anthurium</tp:taxon-name></italic> species with palmately divided leaves here included in section <italic><tp:taxon-name>Dactylophyllium</tp:taxon-name></italic> (Schott) Engler emend. Croat &amp; Carlsen. <bold>A</bold> Palmatisect leaf with seven leaflets of <italic><tp:taxon-name>Anthurium pentaphyllum</tp:taxon-name></italic> (Aubl.) G.Don var. <italic>pentaphyllum</italic> (<italic>M. Leppard 1395</italic>) <bold>B</bold> Palmatifid leaf of <italic><tp:taxon-name>Anthurium longissimum</tp:taxon-name></italic> Pittier ssp. <italic>longissimum</italic> (<italic>M. Carlsen 2126</italic>) <bold>C</bold> Palmatisect leaves with three leaflets of <italic><tp:taxon-name>Anthurium trisectum</tp:taxon-name></italic> Sodiro (<italic>T.B. Croat 48977</italic>) <bold>D</bold> Palmatisect leaves with more than 9 leaflets of <italic><tp:taxon-name>Anthurium polydactylum</tp:taxon-name></italic> Madison (<italic>T.C. Plowman &amp; H. Kennedy 5769</italic>).</p></caption><graphic xmlns:xlink="http://www.w3.org/1999/xlink" xlink:href="PhytoKeys-023-041-g001.jpg" position="float" orientation="portrait" xlink:type="simple"/></fig><fig id="F2" position="float" orientation="portrait"><label>Figure 2.</label><caption><p>Detail of leaf bases of <italic><tp:taxon-name>Anthurium</tp:taxon-name></italic> species with palmately divided leaves. <bold>A</bold> Palmatisect leaf with segments (leaflets) free to the base with long petiolules, <italic><tp:taxon-name>Anthurium kunthii</tp:taxon-name></italic> Poepp. var. <italic>kunthii</italic> (<italic>J.P. Folsom 3228</italic>) <bold>B</bold> Palmatisect leaf with segments (leaflets) free to the base with short petiolules, <italic><tp:taxon-name>Anthurium pentaphyllum</tp:taxon-name></italic> (Aubl.) G.Don var. <italic>pentaphyllum</italic> (<italic>R.M. Harley 18334</italic>) <bold>C</bold> Palmatifid leaf with segments (lobes) united at the base, <italic><tp:taxon-name>Anthurium palmatum</tp:taxon-name></italic> (L.) Schott (Kew living collection 1980-554).</p></caption><graphic xmlns:xlink="http://www.w3.org/1999/xlink" xlink:href="PhytoKeys-023-041-g002.jpg" position="float" orientation="portrait" xlink:type="simple"/></fig></tp:treatment-sec></tp:taxon-treatment>
